# Supplementary material for: Expanding our view of Bartonella and its hosts: Bartonella in nest ectoparasites and their migratory avian hosts
Source: Parasit Vectors. 2020 Jan 10;13:13. doi: 10.1186/s13071-020-3896-7 (PMC6954622; doi:10.1186/s13071-020-3896-7)
Supplement: Supplementary file 1 — Additional file 1: Table S1. BLASTn analysis of ASVs identified as Bartonella spp. in this study. [file 13071_2020_3896_MOESM1_ESM.xlsx]

## Sheet: Table S1
Additional file 1: Table S1. BLASTn analysis of ASVs identified as Bartonella in this study
Tree_name	Region	Accession Number	Sequence	Top BLASTn	Top BLASTn accession	E-value	Query Cover	Percent Identity	Number of Positive Purple martin samples	Number of Positive Tree Swallow samples	Number of Positive Eastern Bluebird samples	Number of Positive Dermanyssus prognephilus samples	Number of Positive Ceratophyllus idius samples	Number of Positive Protocalliphora sialia samples	ASV occurs in Ectoparasite samples?	ASV occurs in bird samples?
Flea_1	16S rRNA V3-V4	NA	GGGTGGCAGCAGTGGGGAATATTGGACAATGGGCGCAAGCCTGATCCAGCCATGCCGCGTGAGTGATGAAGGCCTTAGGGTTGTAAAGCTCTTTCGCCGGTGAAGATAATGACGGTAACCGGAAAAGAAGCCCCGGCTAACTTCGTGCCAGCAGCCGCGGTAATACGAAGGGGGCTAGCGTTGTTCGGATTTACTGGGCGTAAAGCGCGCGTAGGCGGGTAAATAAGTTAGAGGTGAAATCCCAGGGCTTAACCTTGGAACTGCCTTTAATACTGTTTACCTAGAGTATGAAAGAGGTGAGTGGAATTCCGAGTGTAGAGGTGAAATTCGTAGATATTCGGAGGAACATCAGTGGCGAAGGCGGCTCACTGGTTCATTACTGACGCTGAGGTGCGAAAG…	Uncultured Bartonellaceae	LT694673.1	0	0.96	0.9856	0	0	0	0	1	0	Yes	No
Mite_1	16S rRNA V3-V4	NA	GGGTGGCAGCAGTGAGGAATATTGGACAATGGGCGCAAGCCTGATCCAGCCATGCCGCGTGAGTGAAGAAGGCCTTAGGGTTGTAAAGCTCTTTCACCGGTGAAGATAATGACGGTAACCGGAGAAGAAGCCCCGGCTAACTTCGTGCCAGCAGCCGCGGTAATACGAAGGGGGCTAGCGTTGTTCGGATTTACTGGGCGTAAAGGGCGCGTAGGCGGACACTTAAGTCAGGGGTGAAATCCCGAGGCTCAACCTCGGAACTGCCTTTGATACTGGGTGTCTAGAGTACAGAAGAGGTGAGTGGAATTCCGAGTGTAGAGGTGGAATTCGTAGATATTCGGAGGAACACCAGTGGCGAAGGCGGCTCACTGGTCTGTTACTGACGCTGAGGCGCGAAAG…	Bartonella elizabethae	GU257961.1	0	0.99	0.9625	0	0	0	3	0	0	Yes	No
Mite_2	16S rRNA V3-V4	NA	GGGGGGCAGCAGCAGCGGTAATACGAAGGGGGCTAGCGTTGTTCGGATTTACTGGGCGTAAAGCGCACGTAGGCGGATATTTAAGTCAGAGGTGAAATCCCAGGGCTCAACCCTGGAACTGCCTTTGATACTGGGTATCTTGAGTATGGAAGAGGTGAGTGGAATTCCGAGTGTAGAGGTGAAATTCGTAGATATTCGGAGGAACACCAGTGGCGAAGGCGGCTCACTGGTCCATTACTGACGCTGAGGTGCGAAAGCGTGGGGAGCAAACAGGATTAGATACCCCAGTAGTCCT	Bartonella vinsonii	LR134529.1	5e-144	0.97	0.9861	0	0	0	1	0	0	Yes	No
Mite_3	16S rRNA V3-V4	MN320529	GGGGGGCAGCAGTGGGGAATATTGGACAATGGGCGCAAGCCTGATCCAGCCATGCCGCGTGAGTGATGAAGGCCTTAGGGTTGTAAAGCTCTTTCACCGGTGAAGATAATGACGGTAGCCGGAGAAGAAGCCCCGGCTAACTTCGTGCCAGCAGCCGCGGTAATACGAAGGGGGCTAGCGTTGTTCGGATTTACTGGGCGTAAAGCGCGCGTAGGCGGGTATTTAAGTCAGAGGTGAAATCCCAGGGCTCAACCCTGGAACTGCCTTTGATACTGGGTACCTAGAGTATGGAAGAGGTGAGTGGAATTCCGAGTGTAGAGGTGAAATTCGTAGATATTCGGAGGAACACCAGTGGCGAAGGCGGCTCACTGGTCCATTACTGACGCTGAGGTGCGAAAG…	Bartonella sp.	HQ284800.1	0	0.99	0.9813	0	0	0	1	0	0	Yes	No
Mite_4	16S rRNA V3-V4	NA	GGGAGGCTGCAGTAGGGAATCTTCCGCAATGGGCGAAAGCCTGACGGAGCAACGCCGCGTGAGTGATGAAGGGTTTCGGCTCGTAAAACTCTGTTATTAGGGAAGAACAAATGTGTAAGTAACTATGCACGTCTTGACGGTACCTAATCAGAAAGCCACGGCTAACTTCGTGCCAGCAGCCGCGGTAATACGAAGGGGGCTAGCGTTGTTCGGATTTACTGGGCGTAAAGCGCACGTAGGCGGATATTTAAGTCAGAGGTGAAATCCCAGGGCTCAACCCTGGAACTGCCTTTGATACTGGGTATCTTGAGTATGGAAGAGGTGAGTGGAATTCCGAGTGTAGAGGTGAAATTCGTAGATATTCGGAGGAACACCAGTGGCGAAGGCGGCTCACTGGTC…	Bartonella vinsonii	LR134529.1	5e-154	0.65	0.9933	0	0	0	1	0	0	Yes	No
Mite_5	16S rRNA V3-V4	NA	GGGTGGCAGCAGTGGGGAATATTGGACAATGGGCGCAAGCCTGATCCAGCCATGCCGCGTGAGTGAAGAAGGCCTTAGGGTTGTAAAGCTCTTTCACCGGTGAAGATAATGACGGTAACCGGAGAAGAAGCCCCGGCTAACTTCGTGCCAGCAGCCGCGGTAATACGAAGGGGGCTAGCGTTGTTCGGATTTACTGGGCGTAAAGGGCGCGTAGGCGGATACTTAAGTCAGGGGTGAAATCCCGAGGCTCAACCTCGGAACTGCCTTTGATACTGGGTATCTAGAGTACAGAAGAGGTGAGTGGAATTCCGAGTGTAGAGGTGGAATTCGTAGATATTCGGAGGAACACCAGTGGCGAAGGCGGCTCACTGGTCTGTTACTGACGCTGAGGCGCGAAAG…	Uncultured Bartonella	DQ113413.1	0	0.99	0.9696	0	0	0	1	0	0	Yes	No
Mite_6	16S rRNA V3-V4	NA	GGGGGGCAGCAGTGGGGAATATTGGACAATGGGGGCAACCCTGATCCAGCCATGCCGCGTGAGTGATGAAGGCCTTAGGGTTGTAAAGCTCTTTCACCGGTGAAGATAATGACGGTAACCGGAGAAGAAGCCCCGGCTAACTTCGTGCCAGCAGCCGCGGTAATACGAAGGGGGCTAGCGTTGTTCGGATTTACTGGGCGTAAAGCGCACGTAGGCGGATATTTAAGTCAGAGGTGAAATCCCAGGGCTCAACCCTGGAACTGCCTTTGATACTGGGTATCTTGAGTATGGAAGAGGTGAGTGGAATTCCGAGTGTAGAGGTGAAATTCGTAGATATTCGGAGGAACACCAGTGGCGAAGGCGACAACCTGGCTCTTAACTGACACTGAGGCGCGAAGG…	Bartonella vinsonii	LR134529.1	0	1	0.9674	0	0	0	4	0	0	Yes	No
Mite_7	16S rRNA V3-V4	NA	GGGGGGCAGCAGTGGGGAATATTGGACAATGGGGGCAACCCTGATCCAGCCATGCCGCGTGAGTGATGAAGGCCTTAGGGTTGTAAAGCTCTTTCACCGGTGAAGATAATGACGGTAACCGGAGAAGAAGCCCCGGCTAACTTCGTGCCAGCAGCCGCGGTAATACGAAGGGGGCTAGCGTTGTTCGGATTTACTGGGCGTAAAGCGCACGTAGGCGGATATTTAAGTCAGAGGTGAAATCCCAGGGCTCAACCCTGGAACTGCCTTTGATACTGGGTATCTTGAGTATGGAAGAGGTGAGTGGAATTCCGAGTGTAGAGGTGAAATGCGTAGATATCGGAAAGAACATCAGTGGCGAAGGCGACAACCTGGCTCTTAACTGACACTGAGGCGCGAAGG…	Bartonella vinsonii	LR134529.1	0	1	0.9659	0	0	0	1	0	0	Yes	No
Mite_8	16S rRNA V3-V4	NA	GGGGGGCAACCCTGATCCAGCCATGCCGCGTGAGTGATGAAGGCCTTAGGGTTGTAAAGCTCTTTCACCGGTGAAGATAATGACGGTAACCGGAGAAGAAGCCCCGGCTAACTTCGTGCCAGCAGCCGCGGTAATACGAAGGGGGCTAGCGTTGTTCGGATTTACTGGGCGTAAAGCGCACGTAGGCGGATATTTAAGTCAGAGGTGAAATCCCAGGGCTCAACCCTGGAACTGCCTTTGATACTGGGTATCTTGAGTATGGAAGAGGTGAGTGGAATTCCGAGTGTAGAGGTGAAATTCGTAGATATTCGGAGGAACACCAGTGGCGAAGGCGGCTCACTGGTCCATTACTGACGCTGAGGTGCGAAAGCGTGGGGAGCAAACAGGATTAGATACCCC…	Bartonella vinsonii	LR134529.1	0	0.99	0.995	0	0	0	1	0	0	Yes	No
Mite_9	16S rRNA V3-V4	NA	GGGTGGCAGCAGTGGGGAATATTGCACAATGGGCGAAAGCCTGATGCAGCGACGCCGCGTGAGGGATGACGGCCTTCGGGTTGTAAACCTCTTTCAGCAGGGACGAAGCGCAAGTGACGGTACCTGCAGAAGAAGCCCCGGCTAACTTCGTGCCAGCAGCCGCGGTAATACGAAGGGGGCTAGCGTTGTTCGGATTTACTGGGCGTAAAGCGCACGTAGGCGGATATTTAAGTCAGAGGTGAAATCCCAGGGCTCAACCCTGGAACTGCCTTTGATACTGGGTATCTTGAGTATGGAAGAGGTGAGTGGAATTCCGAGTGTAGAGGTGAAATTCGTAGATATTCGGAGGAACACCAGTGGCGAAGGCGGCTCACTGGTCCATTACTGACGCTGAGGTGC…	Bartonella tamiae	EF672728.1	0	0.99	0.9446	0	0	0	1	0	0	Yes	No
Mite_10	16S rRNA V3-V4	NA	GGGAGGCAACCCTGATCCAGCCATGCCGCGTGAGTGATGAAGGCCTTAGGGTTGTAAAGCTCTTTCACCGGTGAAGATAATGACGGTAACCGGAGAAGAAGCCCCGGCTAACTTCGTGCCAGCAGCCGCGGTAATACGAAGGGGGCTAGCGTTGTTCGGATTTACTGGGCGTAAAGCGCACGTAGGCGGATATTTAAGTCAGAGGTGAAATCCCAGGGCTCAACCCTGGAACTGCCTTTGATACTGGGTATCTTGAGTATGGAAGAGGTGAGTGGAATTCCGAGTGTAGAGGTGAAATTCGTAGATATTCGGAGGAACACCAGTGGCGAAGGCGGCTCACTGGTCCATTACTGACGCTGAGGTGCGAAAGCGTGGGGAGCAAACAGGATTAGATACCCG…	Bartonella vinsonii	LR134529.1	0	0.99	0.9925	0	0	0	1	0	0	Yes	No
Flea_2	16S rRNA V3-V4	NA	GGGGGGCTGCAGTGGGGAATATTGGACAATGGGCGCAAGCCTGATCCAGCCATGCCGCGTGAGTGATGAAGGCCTTAGGGTTGTAAAGCTCTTTCACCGGTGAAGATAATGACGGTAGCCGGAGAAGAAGCCCCGGCTAACTTCGTGCCAGCAGCCGCGGTAATACGAAGGGGGCTAGCGTTGTTCGGATTTACTGGGCGTAAAGCGCGCGTAGGCGGGTATTTAAGTCAGAGGTGAAATCCCAGGGCTCAACCCTGGAACTGCCTTTGATACTGGGTACCTAGAGTATGGAAGAGGTGAGTGGAATTCCGAGTGTAGAGGTGAAATTCGTAGATATTCGGAGGAACACCAGTGGCGAAGGCGGCTCACTGGTCCATTACTGACGCTGAGGTGCGAAAG…	Bartonella sp.	HQ284800.1	0	0.99	0.9787	0	0	0	0	1	0	Yes	No
Mite_11	16S rRNA V3-V4	NA	GGGTGGCAGCAGTGGGGAATATTGGACAATGGGGGCAACCCTGATCCAGCCATGCCGCGTGAGTGATGAAGGCCTTAGGGTTGTAAAGCTCTTTCACCGGTGAAGATAATGACGGTAACCGGAGAAGAAGCCCCGGCTAACTTCGTGCCAGCAGCCGCGGTAATACGAAGGGGGCTAGCGTTGTTCGGATTTACTGGGCGTAAAGCGCACGTAGGCGGATATTTAAGTCAGAGGTGAAATCCCAGGGCTCAACCCTGGAACTGCCTTTGATACTGGGTATCTTGAGTATGGAAGAGGTGAGTGGAATTCCGAGTGTAGAGGTGAAATTCGTAGATATTCGGAGGAACATCAGTGGCGAAGGCGACAACCTGGCTCTTAACTGACACTGAGGCGCGAAGG…	Bartonella vinsonii	LR134529.1	0	1	0.9651	0	0	0	1	0	0	Yes	No
Mite_12	16S rRNA V3-V4	NA	GGGGGGCTGCAGTGGGGAATATTGGACAATGGGGGCAACCCTGATCCAGCCATGCCGCGTGAGTGATGAAGGCCTTAGGGTTGTAAAGCTCTTTCACCGGTGAAGATAATGACGGTAACCGGAGAAGAAGCCCCGGCTAACTTCGTGCCAGCAGCCGCGGTAATACGAAGGGGGCTAGCGTTGTTCGGATTTACTGGGCGTAAAGCGCACGTAGGCGGATATTTAAGTCAGAGGTGAAATTTGTAAATATTAGGAGGAACACCAGTGGCGAAAGCGTCTATCTGGTTCAAATCTGACGCTGAGGCGCGAAGGCGTGGGGAGCAAACAGGATTAGATACCCTAG	Bartonella sp.	HQ284800.1	1e-120	0.99	0.9917	0	0	0	1	0	0	Yes	No
Flea_3	16S rRNA V3-V4	NA	GGGAGGCAGCAGTGGGGAATATTGGACAATGGGCGCAAGCCTGATCCAGCCATGCCGCGTGAGTGATGAAGGCCTTAGGGTTGTAAAGCTCTTTCGCCGGTGAAGATAATGACGGTAACCGGAAAAGAAGCCCCGGCTAACTTCGTGCCAGCAGCCGCGGTAATACGAAGGGGGCTAGCGTTGTTCGGAATTACTGGGCGTAAAGCGCGCGTAGGCGGATAGATAAGTTAGAGGTGAAATCCCAGGGCTTAACCCTGGAACTGCCTTTAATACTGTTTATCTAGAGTATGAAAGAGGTAAGTGGAATTCCGAGTGTAGAGGTGAAATTCGTAGATATTCGGAGGAACATCAGTGGCGAAGGCGGCTTACTGGTTCATTACTGACGCTGAGGTGCGAAAG…	Uncultured Bartonellaceae	LT694673.1	0	0.96	0.9856	0	0	0	0	1	0	Yes	No
PUMA_Mite_Flea_Blowfly_1	16S rRNA V3-V4	MN320509	GGGGGGCAGCAGTGGGGAATATTGGACAATGGGGGCAACCCTGATCCAGCCATGCCGCGTGAGTGATGAAGGCCTTAGGGTTGTAAAGCTCTTTCACCGGTGAAGATAATGACGGTAACCGGAGAAGAAGCCCCGGCTAACTTCGTGCCAGCAGCCGCGGTAATACGAAGGGGGCTAGCGTTGTTCGGATTTACTGGGCGTAAAGCGCACGTAGGCGGATATTTAAGTCAGAGGTGAAATCCCAGGGCTCAACCCTGGAACTGCCTTTGATACTGGGTATCTTGAGTATGGAAGAGGTGAGTGGAATTCCGAGTGTAGAGGTGAAATTCGTAGATATTCGGAGGAACACCAGTGGCGAAGGCGGCTCACTGGTCCATTACTGACGCTGAGGTGCGAAAG…	Bartonella vinsonii	LR134529.1	0	1	0.993	4	0	0	3	3	1	Yes	Yes
PUMA_Mite_Flea_Blowfly_2	16S rRNA V3-V4	MN320510	GGGTGGCAGCAGTGGGGAATATTGGACAATGGGGGCAACCCTGATCCAGCCATGCCGCGTGAGTGATGAAGGCCTTAGGGTTGTAAAGCTCTTTCACCGGTGAAGATAATGACGGTAACCGGAGAAGAAGCCCCGGCTAACTTCGTGCCAGCAGCCGCGGTAATACGAAGGGGGCTAGCGTTGTTCGGATTTACTGGGCGTAAAGCGCACGTAGGCGGATATTTAAGTCAGAGGTGAAATCCCAGGGCTCAACCCTGGAACTGCCTTTGATACTGGGTATCTTGAGTATGGAAGAGGTGAGTGGAATTCCGAGTGTAGAGGTGAAATTCGTAGATATTCGGAGGAACACCAGTGGCGAAGGCGGCTCACTGGTCCATTACTGACGCTGAGGTGCGAAAG…	Bartonella vinsonii	LR134529.1	0	1	0.993	1	0	0	3	4	1	Yes	Yes
Mite_Flea_Blowfly_1	16S rRNA V3-V4	MN320511	GGGAGGCAGCAGTGGGGAATATTGGACAATGGGGGCAACCCTGATCCAGCCATGCCGCGTGAGTGATGAAGGCCTTAGGGTTGTAAAGCTCTTTCACCGGTGAAGATAATGACGGTAACCGGAGAAGAAGCCCCGGCTAACTTCGTGCCAGCAGCCGCGGTAATACGAAGGGGGCTAGCGTTGTTCGGATTTACTGGGCGTAAAGCGCACGTAGGCGGATATTTAAGTCAGAGGTGAAATCCCAGGGCTCAACCCTGGAACTGCCTTTGATACTGGGTATCTTGAGTATGGAAGAGGTGAGTGGAATTCCGAGTGTAGAGGTGAAATTCGTAGATATTCGGAGGAACACCAGTGGCGAAGGCGGCTCACTGGTCCATTACTGACGCTGAGGTGCGAAAG…	Bartonella vinsonii	LR134529.1	0	0.99	0.9953	0	0	0	65	7	2	Yes	No
PUMA_TRES_Mite_Flea_Blowfly_1	16S rRNA V3-V4	MN320512	GGGTGGCAGCAGTGGGGAATATTGGACAATGGGGGCAACCCTGATCCAGCCATGCCGCGTGAGTGATGAAGGCCTTAGGGTTGTAAAGCTCTTTCACCGGTGAAGATAATGACGGTAACCGGAGAAGAAGCCCCGGCTAACTTCGTGCCAGCAGCCGCGGTAATACGAAGGGGGCTAGCGTTGTTCGGATTTACTGGGCGTAAAGCGCACGTAGGCGGATATTTAAGTCAGAGGTGAAATCCCAGGGCTCAACCCTGGAACTGCCTTTGATACTGGGTATCTTGAGTATGGAAGAGGTGAGTGGAATTCCGAGTGTAGAGGTGAAATTCGTAGATATTCGGAGGAACACCAGTGGCGAAGGCGGCTCACTGGTCCATTACTGACGCTGAGGTGCGAAAG…	Bartonella vinsonii	LR134529.1	0	0.99	0.993	1	3	0	66	14	4	Yes	Yes
Mite_13	16S rRNA V3-V4	MN320513	GGGTGGCAGCAGTGGGGAATATTGGACAATGGGGGCAACCCTGATCCAGCCATGCCGCGTGAGTGATGAAGGCCTTAGGGTTGTAAAGCTCTTTCACCGGTGAAGATAATGACGGTAACCGGAGAAGAAGCCCCGGCTAACTTCGTGCCAGCAGCCGCGGTAATACGAAGGGGGCTAGCGTTGTTCGGATTTACTGGGCGTAAAGCGCACGTAGGCGGATATTTAAGTCAGAGGTGAAATCCCAGGGCTCAACCCTGGAACTGCCTTTGATACTGGGTATCTTGAGTATGGAAGAGGTGAGTGGAATTCCGAGTGTAGAGGTGAAATTCGTAGATATTCGGAGGAACACCAGTGGCGAAGGCGGCTCACTGGTTCATTACTGACGCTGAGGTGCGAAAG…	Bartonella vinsonii	LR134529.1	0	0.9906	0.9906	0	0	0	3	0	0	Yes	No
Mite_14	16S rRNA V3-V4	NA	GGGGGGCTGCAGTGGGGAATCTTGCGCAATGGGCGAAAGCCTGACGCAGCCATGCCGCGTGGATGATGAAGGTCTTAGGATTGTAAAATCCTTTCACCGGTGAAGATAATGACTGTAGCCGGAGAAGAAGCCCCGGCTAACTTCGTGCCAGCAGCCGCGGTAATACGAAGGGGGCTAGCGTTGTTCGGATTTACTGGGCGTAAAGCGCACGTAGGCGGATATTTAAGTCAGAGGTGAAATCCCAGGGCTCAACCCTGGAACTGCCTTTGATACTGGGTATCTTGAGTATGGAAGAGGTGAGTGGAATTCCGAGTGTAGAGGTGAAATTCGTAGATATTCGGAGGAACACCAGTGGCGAAGGCGGCTCACTGGTCCATTACTGACGCTGAGGTGCGAAAG…	Bartonella sp.	KJ944275.1	0	0.99	0.9555	0	0	0	1	0	0	Yes	No
PUMA_TRES_Mite_Flea_Blowfly_2	16S rRNA V3-V4	MN320514	GGGGGGCTGCAGTGGGGAATATTGGACAATGGGGGCAACCCTGATCCAGCCATGCCGCGTGAGTGATGAAGGCCTTAGGGTTGTAAAGCTCTTTCACCGGTGAAGATAATGACGGTAACCGGAGAAGAAGCCCCGGCTAACTTCGTGCCAGCAGCCGCGGTAATACGAAGGGGGCTAGCGTTGTTCGGATTTACTGGGCGTAAAGCGCACGTAGGCGGATATTTAAGTCAGAGGTGAAATCCCAGGGCTCAACCCTGGAACTGCCTTTGATACTGGGTATCTTGAGTATGGAAGAGGTGAGTGGAATTCCGAGTGTAGAGGTGAAATTCGTAGATATTCGGAGGAACACCAGTGGCGAAGGCGGCTCACTGGTCCATTACTGACGCTGAGGTGCGAAAG…	Bartonella vinsonii	LR134529.1	0	0.9906	0.9906	3	2	0	65	9	2	Yes	Yes
Flea_4	16S rRNA V3-V4	NA	GGGGGGCTGCAGTGGGGAATATTGGACAATGGGCGCAAGCCTGATCCAGCCATGCCGCGTGAGTGATGAAGGCCCTAGGGTTGTAAAGCTCTTTCACCGGTGAAGATAATGACGGTAACCGGAGAAGAAGCCCCGGCTAACTTCGTGCCAGCAGCCGCGGTAATACGAAGGGGGCTAGCGTTGTTCGGATTTACTGGGCGTAAAGCGCGCGTAGGCGGATATTTAAGTTAGGGGTGAAATCCCAGGGCTCAACCCTGGAACTGCCTTTAATACTGGATATCTAGAGTATGGAAGAGGTGAGTGGAATTGTGAGTGTAGAGGTGGAATTCGTAGATATTCACAGGAACACCAGTGGCGAAGGCGGCTCACTGGTCCATTACTGACGCTGAGGTGCGAAAG…	Bartonella sp.	HQ284800.1	0	0.99	0.9672	0	0	0	0	1	0	Yes	No
Mite_15	16S rRNA V3-V4	MN320515	GGGTGGCAGCAGTGGGGAATATTGGACAATGGGGGCAACCCTGATCCAGCCATGCCGCGTGAGTGATGAAGGCCTTAGGGTTGTAAAGCTCTTTCACCGGTGAAGATAATGACGGTAACCGGAGAAGAAGCCCCGGCTAACTTCGTGCCAGCAGCCGCGGTAATACGAAGGGGGCTAGCGTTGTTCGGATTTACTGGGCGTAAAGCGCACGTAGGCGGATATTTAAGTCAGAGGTGAAATCCCAGGGCTCAACCCTGGAGCTGCCTTTGATACTGGGTATCTTGAGTATGGAAGAGGTGAGTGGAATTCCGAGTGTAGAGGTGAAATTCGTAGATATTCGGAGGAACACCAGTGGCGAAGGCGGCTCACTGGTCCATTACTGACGCTGAGGTGCGAAAG…	Bartonella vinsonii	LR134529.1	0	0.9906	0.9906	0	0	0	1	0	0	Yes	No
Mite_Flea_1	16S rRNA V3-V4	MN320516	GGGCGGCAGCAGTGGGGAATATTGGACAATGGGGGCAACCCTGATCCAGCCATGCCGCGTGAGTGATGAAGGCCTTAGGGTTGTAAAGCTCTTTCACCGGTGAAGATAATGACGGTAACCGGAGAAGAAGCCCCGGCTAACTTCGTGCCAGCAGCCGCGGTAATACGAAGGGGGCTAGCGTTGTTCGGATTTACTGGGCGTAAAGCGCACGTAGGCGGATATTTAAGTCAGAGGTGAAATCCCAGGGCTCAACCCTGGAACTGCCTTTGATACTGGGTATCTTGAGTATGGAAGAGGTGAGTGGAATTCCGAGTGTAGAGGTGAAATTCGTAGATATTCGGAGGAACACCAGTGGCGAAGGCGGCTCACTGGTCCATTACTGACGCTGAGGTGCGAAAG…	Bartonella vinsonii	LR134529.1	0	0.9906	0.993	0	0	0	89	5	0	Yes	No
Mite_Flea_Blowfly_2	16S rRNA V3-V4	MN320517	GGGGGGCAGCAGTGGGGAATATTGGACAATGGGGGCAACCCTGATCCAGCCATGCCGCGTGAGTGATGAAGGCCTTAGGGTTGTAAAGCTCTTTCACCGGTGAAGATAATGACGGTAACCGGAGAAGAAGCCCCGGCTAACTTCGTGCCAGCAGCCGCGGTAATACGAAGGGGGCTAGCGTTGTTCGGATTTACTGGGCGTAAAGCGCACGTAGGCGGATATTTAAGTCAGAGGTGAAATCCCAGGGCTCAACCCTGGAACTGCCTTTGATACTGGGTATCTTGAGTATGGAAGAGGTGAGTGGAATTCCGAGTGTAGAGGTGAAATTCGTAGATATTCGGAGGAACACCAGTGGCGAAGGCGGCTCACTGGTCCATTACTGACGCTGAGGTGCGAAAG…	Bartonella vinsonii	LR134529.1	0	0.99	0.993	0	0	0	45	12	4	Yes	No
Flea_5	16S rRNA V3-V4	NA	GGGGGGCTGCAGTGGGGAATATTGGACAATGGGCGCAAGCCTGATCCAGCCATGCCGCGTGAGTGATGAAGGCCTTAGGGTTGTAAAGCTCTTTCGCCGGTGAAGATAATGACGGTAACCGGAAAAGAAGCCCCGGCTAACTTCGTGCCAGCAGCCGCGGTAATACGAAGGGGGCTAGCGTTGTTCGGAATTACTGGGCGTAAAGCGCGCGTAGGCGGATAAATAAGTTAGGGGTGAAATCCCAGGGCTTAACCCTGGAACTGCCTTTAATACTGTTTATCTAGAGTATGAAAGAGGTAAGTGGAATTCCGAGTGTAGAGGTGAAATTCGTAGATATTCGGAGGAACATCAGTGGCGAAGGCGGCTTACTGGTTCATTACTGACGCTGAGGTGCGAAAG…	Uncultured Bartonellaceae	LT694673.1	0	0.96	0.9808	0	0	0	0	1	0	Yes	No
Mite_16	16S rRNA V3-V4	NA	GGGTGGCAGCAGTGGGGAATATTGGACAATGGGCGCAAGCCTGATCCAGCCATGCCGCGTGAGTGAAGAAGGCCTTAGGGTTGTAAAGCTCTTTCACCGGTGAAGATAATGACGGTAACCGGAGAAGAAGCCCCGGCTAACTTCGTGCCAGCAGCCGCGGTAATACGAAGGGGGCTAGCGTTGTTCGGATTTACTGGGCGTAAAGGGCGCGTAGGCGGACACTTAAGTCAGGGGTGAAATCCCGAGGCTCAACCTCGGAACTGCCTTTGATACTGGGTGTCTAGAGTACAGAAGAGGTGAGTGGAATTCCGAGTGTAGAGGTGGAATTCGTAGATATTCGGAGGAACACCAGTGGCGAAGGCGGCTCACTGGTCTGTTACTGACGCTGAGGCGCGAAAG…	Bartonella elizabethae	GU257961.1	0	1	0.9651	0	0	0	1	0	0	Yes	No
Mite_17	16S rRNA V3-V4	MN320530	GGGTGGCAGCAGTGGGGAATATTGGACAATGGGGGCAACCCTGATCCAGCCATGCCGCGTGAGTGATGAAGGCCTTAGGGTTGTAAAGCTCTTTCACCGGTGAAGATAATGACGGTAACCGGAGAAGAAGCCCCGGCTAACTTCGTGCCAGCAGCCGCGGTAATACGAAGGGGGCTAGCGTTGTTCGGATTTACTGGGCGTAAAGCGCACGTAGGCGGATATTTAAGTCAGAGGTGAAATCCCAGGGCTCAACCCTGGAACTGCCTTTGATACTGGGTATCTAGAGTACAGAAGAGGTGAGTGGAATTCCGAGTGTAGAGGTGGAATTCGTAGATATTCGGAGGAACACCAGTGGCGAAGGCGGCTCACTGGTCTGTTACTGACGCTGAGGCGCGAAAG…	Bartonella sp.	HQ284800.1	0	1	0.9814	0	0	0	1	0	0	Yes	No
PUMA_TRES_Mite_Flea_Blowfly_3	16S rRNA V3-V4	MN320518	GGGTGGCAGCAGTGGGGAATATTGGACAATGGGGGCAACCCTGATCCAGCCATGCCGCGTGAGTGATGAAGGCCTTAGGGTTGTAAAGCTCTTTCACCGGTGAAGATAATGACGGTAACCGGAGAAGAAGCCCCGGCTAACTTCGTGCCAGCAGCCGCGGTAATACGAAGGGGGCTAGCGTTGTTCGGATTTACTGGGCGTAAAGCGCACGTAGGCGGATATTTAAGTCAGAGGTGAAATCCCAGGGCTCAACCCTGGAACTGCCTTTGATACTGGGTATCTTGAGTATGGAAGAGGTGAGTGGAATTCCGAGTGTAGAGGTGAAATTCGTAGATATTCGGAGGAACACCAGTGGCGAAGGCGGCTCACTGGTCCATTACTGACGCTGAGGTGCGAAAG…	Bartonella vinsonii	LR134529.1	0	0.99	0.993	1	2	0	65	6	3	Yes	Yes
PUMA_1	16S rRNA V3-V4	NA	GGGGGGCTGCAGTGGGGAATATTGGACAATGGGCGCAAGCCTGATCCAGCCATGCCGCGTGAGTGATGAAGGCCTTAGGGTTGTAAAGCTCTTTCGCCGGTGAAGATAATGACGGTAACCGGAAAAGAAGCCCCGGCTAACTTCGTGCCAGCAGCCGCGGTAATACGAAGGGGGCTAGCGTTGTTCGGATTTACTGGGCGTAAAGCGCGCGTAGGCGGGTAAATAAGTTAGAGGTGAAATCCCAGGGCTTAACCTTGGAACTGCCTTTAATACTGTTTACCTAGAGTATGAAAGAGGTGAGTGGAATTCCGAGTGTAGAGGTGAAATTCGTAGATATTCGGAGGAACATCAGTGGCGAAGGCGGCTCACTGGTTCATTACTGACGCTGAGGTGCGAAAG…	Uncultured Bartonellaceae	LT694673.1	0	0.96	0.9832	1	0	0	0	0	0	No	Yes
TRES_2	16S rRNA V3-V4	NA	GGGAGGCTGCAGTGGGGAATATTGGACAATGGGGGCAACCCTGATCCAGCCATGCCGCGTGAGTGATGAAGGCCTTAGGGTTGTAAAGCTCTTTCACCGGTGAAGATAATGACGGTAACCGGAGAAGAAGCCCCGGCTAACTTCGTGCCAGCAGCCGCGGTAATACGAAGGGGGCTAGCGTTGTTCGGATTTACTGGGCGTAAAGCGCACGTAGGCGGATATTTAAGTCAGAGGTGAAATCCCAGGGCTCAACCCTGGAACTGCCTTTGATACTGGGTATCTTGAGTATGGAAGAGGTGAGTGGAATTCCGAGTGTAGAGGTGAAATTCGTAGATATTCGGAGGAACACCAGTGGCGAAGGCGGCTCACTGGTCCATTAATGACGCTGAGGTGCGAAAG…	Bartonella vinsonii	LR134529.1	0	1	0.9907	0	1	0	0	0	0	No	Yes
PUMA_TRES_1	16S rRNA V3-V4	MN320519	GGGGGGCTGCAGTGGGGAATATTGGACAATGGGGGCAACCCTGATCCAGCCATGCCGCGTGAGTGATGAAGGCCTTAGGGTTGTAAAGCTCTTTCACCGGTGAAGATAATGACGGTAACCGGAGAAGAAGCCCCGGCTAACTTCGTGCCAGCAGCCGCGGTAATACGAAGGGGGCTAGCGTTGTTCGGATTTACTGGGCGTAAAGCGCACGTAGGCGGATATTTAAGTCAGAGGTGAAATCCCAGGGCTCAACCCTGGAACTGCCTTTGATACTGGGTATCTTGAGTATGGAAGAGGTGAGTGGAATTCCGAGTGTAGAGGTGAAATTCGTAGATATTCGGAGGAACACCAGTGGCGAAGGCGGCTCACTGGTCCATTACTGACGCTGAGGTGCGAAAG…	Bartonella vinsonii	LR134529.1	0	0.99	0.9905	9	2	0	0	0	0	No	Yes
PUMA_TRES_EABL_1	16S rRNA V3-V4	MN320520	GGGAGGCTGCAGTGGGGAATATTGGACAATGGGGGCAACCCTGATCCAGCCATGCCGCGTGAGTGATGAAGGCCTTAGGGTTGTAAAGCTCTTTCACCGGTGAAGATAATGACGGTAACCGGAGAAGAAGCCCCGGCTAACTTCGTGCCAGCAGCCGCGGTAATACGAAGGGGGCTAGCGTTGTTCGGATTTACTGGGCGTAAAGCGCACGTAGGCGGATATTTAAGTCAGAGGTGAAATCCCAGGGCTCAACCCTGGAACTGCCTTTGATACTGGGTATCTTGAGTATGGAAGAGGTGAGTGGAATTCCGAGTGTAGAGGTGAAATTCGTAGATATTCGGAGGAACACCAGTGGCGAAGGCGGCTCACTGGTCCATTACTGACGCTGAGGTGCGAAAG…	Bartonella vinsonii	LR134529.1	0	0.99	0.993	3	2	1	0	0	0	No	Yes
PUMA_Mite_Flea_Blowfly_1	16S rRNA V3-V4	MN320521	GGGGGGCAGCAGTGGGGAATATTGGACAATGGGGGCAACCCTGATCCAGCCATGCCGCGTGAGTGATGAAGGCCTTAGGGTTGTAAAGCTCTTTCACCGGTGAAGATAATGACGGTAACCGGAGAAGAAGCCCCGGCTAACTTCGTGCCAGCAGCCGCGGTAATACGAAGGGGGCTAGCGTTGTTCGGATTTACTGGGCGTAAAGCGCACGTAGGCGGATATTTAAGTCAGAGGTGAAATCCCAGGGCTCAACCCTGGAACTGCCTTTGATACTGGGTATCTTGAGTATGGAAGAGGTGAGTGGAATTCCGAGTGTAGAGGTGAAATTCGTAGATATTCGGAGGAACACCAGTGGCGAAGGCGGCTCACTGGTCCATTACTGACGCTGAGGTGCGAAAG…	Bartonella vinsonii	LR134529.1	0	1	0.993	4	0	0	3	3	1	Yes	Yes
PUMA_Mite_Flea_Blowfly_2	16S rRNA V3-V4	MN320522	GGGTGGCAGCAGTGGGGAATATTGGACAATGGGGGCAACCCTGATCCAGCCATGCCGCGTGAGTGATGAAGGCCTTAGGGTTGTAAAGCTCTTTCACCGGTGAAGATAATGACGGTAACCGGAGAAGAAGCCCCGGCTAACTTCGTGCCAGCAGCCGCGGTAATACGAAGGGGGCTAGCGTTGTTCGGATTTACTGGGCGTAAAGCGCACGTAGGCGGATATTTAAGTCAGAGGTGAAATCCCAGGGCTCAACCCTGGAACTGCCTTTGATACTGGGTATCTTGAGTATGGAAGAGGTGAGTGGAATTCCGAGTGTAGAGGTGAAATTCGTAGATATTCGGAGGAACACCAGTGGCGAAGGCGGCTCACTGGTCCATTACTGACGCTGAGGTGCGAAAG…	Bartonella vinsonii	LR134529.1	0	1	0.993	1	0	0	3	4	1	Yes	Yes
PUMA_TRES_Mite_Flea_Blowfly_1	16S rRNA V3-V4	MN320523	GGGTGGCAGCAGTGGGGAATATTGGACAATGGGGGCAACCCTGATCCAGCCATGCCGCGTGAGTGATGAAGGCCTTAGGGTTGTAAAGCTCTTTCACCGGTGAAGATAATGACGGTAACCGGAGAAGAAGCCCCGGCTAACTTCGTGCCAGCAGCCGCGGTAATACGAAGGGGGCTAGCGTTGTTCGGATTTACTGGGCGTAAAGCGCACGTAGGCGGATATTTAAGTCAGAGGTGAAATCCCAGGGCTCAACCCTGGAACTGCCTTTGATACTGGGTATCTTGAGTATGGAAGAGGTGAGTGGAATTCCGAGTGTAGAGGTGAAATTCGTAGATATTCGGAGGAACACCAGTGGCGAAGGCGGCTCACTGGTCCATTACTGACGCTGAGGTGCGAAAG…	Bartonella vinsonii	LR134529.1	0	1	0.993	1	3	0	66	14	4	Yes	Yes
PUMA_TRES_EABL_2	16S rRNA V3-V4	MN320524	GGGTGGCAGCAGTGGGGAATATTGGACAATGGGGGCAACCCTGATCCAGCCATGCCGCGTGAGTGATGAAGGCCTTAGGGTTGTAAAGCTCTTTCACCGGTGAAGATAATGACGGTAACCGGAGAAGAAGCCCCGGCTAACTTCGTGCCAGCAGCCGCGGTAATACGAAGGGGGCTAGCGTTGTTCGGATTTACTGGGCGTAAAGCGCACGTAGGCGGATATTTAAGTCAGAGGTGAAATCCCAGGGCTCAACCCTGGAACTGCCTTTGATACTGGGTATCTTGAGTATGGAAGAGGTGAGTGGAATTCCGAGTGTAGAGGTGAAATTCGTAGATATTCGGAGGAACACCAGTGGCGAAGGCGGCTCACTGGTCCATTACTGACGCTGAGGTGCGAAAG…	Bartonella vinsonii	LR134529.1	0	1	0.993	7	2	1	0	0	0	No	Yes
PUMA_TRES_Mite_Flea_Blowfly_2	16S rRNA V3-V4	MN320525	GGGGGGCTGCAGTGGGGAATATTGGACAATGGGGGCAACCCTGATCCAGCCATGCCGCGTGAGTGATGAAGGCCTTAGGGTTGTAAAGCTCTTTCACCGGTGAAGATAATGACGGTAACCGGAGAAGAAGCCCCGGCTAACTTCGTGCCAGCAGCCGCGGTAATACGAAGGGGGCTAGCGTTGTTCGGATTTACTGGGCGTAAAGCGCACGTAGGCGGATATTTAAGTCAGAGGTGAAATCCCAGGGCTCAACCCTGGAACTGCCTTTGATACTGGGTATCTTGAGTATGGAAGAGGTGAGTGGAATTCCGAGTGTAGAGGTGAAATTCGTAGATATTCGGAGGAACACCAGTGGCGAAGGCGGCTCACTGGTCCATTACTGACGCTGAGGTGCGAAAG…	Bartonella vinsonii	LR134529.1	0	0.99	0.9906	3	2	0	65	9	2	Yes	Yes
PUMA_2	16S rRNA V3-V4	NA	GGGGGGCTGCAGTGGGGAATATTGGACAATGGGCGCAAGCCTGATCCAGCCATGCCGCGTGAGTGATGAAGGCCTTAGGGTTGTAAAGCTCTTTCACCGGTGAAGATAATGACGGTAGCCGGAGAAGAAGCCCCGGCTAACTTCGTGCCAGCAGCCGCGGTAATACGAAGGGGGCTAGCGTTGTTCGGATTTACTGGGCGTAAAGCGCGCGTAGGCGGAAGCTTAAGTCAGGGGTGAAATCCCGGGGCTCAACCCTGGAACTGCCTTTGATACTGGGCATCTAGAGTATGGAAGAGGTGAGTGGAATTCCGAGTGTAGAGGTGGAATTCGTAGATATTCGGAGGAACACCAGTGGCGAAGGCGGCTCACTGGTCCATTACTGACGCTGAGGTGCGAAAG…	Bartonella elizabethae	GU257961.1	0	0.99	0.9696	2	0	0	0	0	0	No	Yes
PUMA_3	16S rRNA V3-V4	NA	GGGAGGCTGCAGTGGGGAATATTGGACAATGGGCGCAAGCCTGATCCAGCCATGCCGCGTGAGTGATGAAGGCCTTAGGGTTGTAAAGCTCTTTCGCCGGTGAAGATAATGACGGTAACCGGAAAAGAAGCCCCGGCTAACTTCGTGCCAGCAGCCGCGGTAATACGAAGGGGGCTAGCGTTGTTCGGATTTACTGGGCGTAAAGCGCGCGTAGGCGGGTAAATAAGTTAGAGGTGAAATCCCAGGGCTTAACCTTGGAACTGCCTTTAATACTGTTTACCTAGAGTATGAAAGAGGTGAGTGGAATTCCGAGTGTAGAGGTGAAATTCGTAGATATTCGGAGGAACATCAGTGGCGAAGGCGGCTCACTGGTTCATTACTGACGCTGAGGTGCGAAAG…	Uncultured Bartonellaceae	LT694673.1	0	0.96	0.9856	1	0	0	0	0	0	No	Yes
PUMA_TRES_Mite_Flea_Blowfly_3	16S rRNA V3-V4	MN320526	GGGTGGCAGCAGTGGGGAATATTGGACAATGGGGGCAACCCTGATCCAGCCATGCCGCGTGAGTGATGAAGGCCTTAGGGTTGTAAAGCTCTTTCACCGGTGAAGATAATGACGGTAACCGGAGAAGAAGCCCCGGCTAACTTCGTGCCAGCAGCCGCGGTAATACGAAGGGGGCTAGCGTTGTTCGGATTTACTGGGCGTAAAGCGCACGTAGGCGGATATTTAAGTCAGAGGTGAAATCCCAGGGCTCAACCCTGGAACTGCCTTTGATACTGGGTATCTTGAGTATGGAAGAGGTGAGTGGAATTCCGAGTGTAGAGGTGAAATTCGTAGATATTCGGAGGAACACCAGTGGCGAAGGCGGCTCACTGGTCCATTACTGACGCTGAGGTGCGAAAG…	Bartonella vinsonii	LR134529.1	0	0.99	0.993	1	2	0	65	6	3	Yes	Yes
PUMA_TRES_2	16S rRNA V3-V4	MN320527	GGGTGGCTGCAGTGGGGAATATTGGACAATGGGGGCAACCCTGATCCAGCCATGCCGCGTGAGTGATGAAGGCCTTAGGGTTGTAAAGCTCTTTCACCGGTGAAGATAATGACGGTAACCGGAGAAGAAGCCCCGGCTAACTTCGTGCCAGCAGCCGCGGTAATACGAAGGGGGCTAGCGTTGTTCGGATTTACTGGGCGTAAAGCGCACGTAGGCGGATATTTAAGTCAGAGGTGAAATCCCAGGGCTCAACCCTGGAACTGCCTTTGATACTGGGTATCTTGAGTATGGAAGAGGTGAGTGGAATTCCGAGTGTAGAGGTGAAATTCGTAGATATTCGGAGGAACACCAGTGGCGAAGGCGGCTCACTGGTCCATTACTGACGCTGAGGTGCGAAAG…	Bartonella vinsonii	LR134529.1	0	0.99	0.9906	4	2	0	0	0	0	No	Yes
PUMA_TRES_3	16S rRNA V3-V4	MN320528	GGGGGGCAGCAGTGGGGAATATTGGACAATGGGGGCAACCCTGATCCAGCCATGCCGCGTGAGTGATGAAGGCCTTAGGGTTGTAAAGCTCTTTCACCGGTGAAGATAATGACGGTAACCGGAGAAGAAGCCCCGGCTAACTTCGTGCCAGCAGCCGCGGTAATACGAAGGGGGCTAGCGTTGTTCGGATTTACTGGGCGTAAAGCGCACGTAGGCGGATATTTAAGTCAGAGGTGAAATCCCAGGGCTCAACCCTGGAACTGCCTTTGATACTGGGTATCTTGAGTATGGAAGAGGTGAGTGGAATTCCGAGTGTAGAGGTGAAATTCGTAGATATTCGGAGGAACACCAGTGGCGAAGGCGGCTCACTGGTCCATTACTGACGCTGAGGTGCGAAAG…	Bartonella vinsonii	LR134529.1	0	1	0.9907	3	3	0	0	0	0	No	Yes
MI-EABL-385	GLTA		GGGGGACCAGCTCATGGTGGGGCTAACGAAGCTTGTCTTAAAATGTTACAAGAGATCGGCACGGTTGATAAAATTCCTGAATTTGTGGCGCGTGCCAAAGACCGCAACGATCCATTCCGTCTTATGGGCTTCGGCCACCGCGTCTATAAAAATTACGACCCGCGGGCAAAAATCATGCAGCAAACTTGCCATGAAGTTTTAACTGAATTAGGCATTAAAGATGACCCTCTCCTTGACATCGCCATGGAGCTTGAACGCATCGCCCTCCATGATGGGTATTTTATTGAAAAGAAACTCTATCCTAACGTCGATTTTTATTCTGGCATCACGCTAAAGGCTCTTGGCTTTCCTACCAATATGTTTACTGTTCTTTTTGCATAAAACTTAC	Bartonella ancashensis	CP010401.1	2e-62	0.97	0.781	0	0	0	1	0	0	Yes	No
MI-EABL-JC1	GLTA		TATTGATAAAATTACCTGAATTTGTGGCGCGCGCCAAAGTACCGCCACGATCCATTCCGTCTTATGGGCTTCGGCCACCGCGTCTATAAAAATTACGACCCGCGGGCAAAAATCATGCAGCAAACTTGCCATGAAGTTTTAACTGAATTAGGCATTAAAGATGACCCTCTCCTTGACATCGCCATGGAGCTTGAACGCATCGCCCTCCATGATGGGTATTTTATTGAAAAGAAACTCTATCCTAACGTCGATTTCTATTCTGGCATCACCCTAAAAGCTCTTGGCTTTCCTACCAATATGTTTACTGTTTCTTTTCCATAAAATACTCATCATGGAGGGCGATGCGTTCAAGCTCCATGGCGATGTCAAGGAGAGGGTCATCTTTAATGCCTAATTCAG…	Candidatus Bartonella rudakovii	EF682090.1	1e-49	0.49	0.7872	0	0	0	1	0	0	Yes	No
MI-PUMA-HQ-G2	GLTA		TGGTGGACCAGCTCATGGTGGAGCTAATGAAGCGTGTTTAAATATGCTGCATGAAATAGGCGATATCGCGCATATCAAAAAATATATACAAAAAGCTAAAGATCCAAATGATTCATTTCGTTTAATGGGTTTTGGGCATCGTGTCTATAAAAATTATGATCCTAGAGCTACGGTTATGAGAGAAACCTGCCACGAAGTGTTAGAAGAAACAGGCCAAAGAGAAGCGCCTTTGTTTAAGCTTGCTTTAGCTTTAGAAAAAATTGCTTTAGAAGACCCCTACTTTATTGAGAAGAAGCTCTATCCTAATGTTGATTTCTATTCAGGTATCACATTAAGTGCATTAGGTATTCCAACGAATATGTTTACTGTTCTTTTTGCATA	Uncultured Bartonella	JQ228399.1	2e-123	0.78	0.9331	0	0	0	1	0	0	Yes	No
MI-PUMA-HQ-G4	GLTA		TGGGGGACCAGCTCATGGTGGAGCTAATGAAGCGTGTTTAAATATGCTGCATGAAATAGGCGATATCGCGCATATCAAAAAATATATACAAAAAGCTAAAGATCCAAATGATTCATTTCGTTTAATGGGTTTTGGGCATCGTGTCTATAAAAATTATGATCCTAGAGCTACGGTTATGAGAGAAACCTGCCACGAAGTGTTAGAAGAAACAGGCCAAAGAGAAGCGCCTTTGTTTAAGCTTGCTTTAGCTTTAGAAAAAATTGCTTTAGAAGACCCCTACTTTATTGAGAAGAAGCTCTATCCTAATGTTGATTTCTATTCAGGTATCACATTAAGTGCATTAGGTATTCCAACGAATATGTTTACTGTTCTTTTTGCATAAT	Uncultured Bartonella	JQ228399.1	2e-123	0.78	0.9331	0	0	0	1	0	0	Yes	No
MI-PUMA-HQG-G1	GLTA		GGGGGACCAGCTCATGGTGGAGCTAATGAAGCGTGTTTAAATATGCTGCATGAAATAGGCGATATCGCGCATATCAAAAAATATATACAAAAAGCTAAAGATCCAAATGATTCATTTCGTTTAATGGGTTTTGGGCATCGTGTCTATAAAAATTATGATCCTAGAGCTACGGTTATGAGAGAAACCTGCCACGAAGTGTTAGAAGAAACAGGCCAAAGAGAAGCGCCTTTGTTTAAGCTTGCTTTAGCTTTAGAAAAAATTGCTTTAGAAGACCCCTACTTTATTGAGAAGAAGCTCTATCCTAATGTTGATTTCTATTCAGGTATCACATTAAGTGCATTAGGTATTCCAACGAATATGTTTACTGTTCTTTTTGCATAAAA	Uncultured Bartonella	JQ228399.1	2e-123	0.78	0.9331	0	0	0	1	0	0	Yes	No
MI-PUMA-HQG-G1b	GLTA		TGGGGGACCAGCTCATGGTGGAGCTAATGAAGCGTGTTTAAATATGCTGCATGAAATAGGCGATATCGCGCATATCAAAAAATATATACAAAAAGCTAAAGATCCAAATGATTCATTTCGTTTAATGGGTTTTGGGCATCGTGTCTATAAAAATTATGATCCTAGAGCTACGGTTATGAGAGAAACCTGCCACGAAGTGTTAGAAGAAACAGGCCAAAGAGAAGCGCCTTTGTTTAAGCTTGCTTTAGCTTTAGAAAAAATTGCTTTAGAAGACCCCTACTTTATTGAGAAGAAGCTCTATCCTAATGTTGATTTCTATTCAGGTATCACATTAAGTGCATTAGGTATTCCAACGAATATGTTTACTGTTCTTTTTGCATAAAA	Uncultured Bartonella	JQ228399.1	2e-123	0.78	0.9331	0	0	0	1	0	0	Yes	No
MI-PUMA-TP-C5	GLTA		TGGGGGACCAGCTCATGGTGGAGCTAATGAAGCGTGTTTAAATATGCTGCATGAAATAGGCGATATCAGCGCATATCAAAAAATATATACAAAAAGCTAAAGATCCAAATGATTCATTTCGTTTAATGGGTTTTGGGCATCGTGTCTATAAAAATTATGATCCTAGAGCTACGGTTATGAGAGAAACCTGCCACGAAGTGTTAGAAGAAACAGGCCAAAGAGAAGCGCCTTTGTTTAAGCTTGCTTTAGCTTTAGAAAAAATTGCTTTAGAAGACCCCTACTTTATTGAGAAGAAGCTCTATCCTAATGTTGATTTCTATTCAGGTATCACATTAAGTGCATTAGGTATTCCAACGAATATGTTTACTGTTCTTTTTGCATAGAA	Uncultured Bartonella	JQ228399.1	2e-123	0.77	0.9331	0	0	0	1	0	0	Yes	No
MI-PUMA-TP-C6	GLTA		GGGGGACCAGTCTCATGGTGGTGCTAATGAGGCTTGTTTAAATATGCTACATGAAATAGGCGATATTGCTCATATCAAAAAATATATAGAAAAAGCCAAAGATCCAAAGGATTCATTTCGTTTGATGGGCTTTGGACACCGAGTTTATAAAAATTATGATCCCAGAGCCAAGGTTATGCGAGAAACCTGTCACGAAGTATTAGAGGAAACAGGCCAAAGAGAAGCGCCTTTATTTAAGCTTGCACTCGCTTTGGAGAAGATTGCTTTAGAAGACCCTTACTTTATTGAGAAGAAGCTCTATCCTAATGTTGATTTTTATTCAGGTATCACCTTAAGCGCTTTAGGTACCCCAACAAATATGTTTACTGTTTTATTTGCATTGA	Uncultured Bartonella	JQ228399.1	7e-132	0.77	0.9498	0	0	0	1	0	0	Yes	No
MI-TRES-359	GLTA		TGGGACCAGCTCATGGTGGCGCTAACGAAGCTTGCCTCAAAATGTTACAAGAGATCGGCACAGTTGATAAAATTCCTGAATTTGTGGCGCGCGCCAAAGACCGCCACGATCCATTCCGTCTTATGGGCTTCGGTCACCGCGTCTATAAAAATTACGACCCGCGGGCAAAAATCATGCAGCAAACCTGCCATGAAGTTTTGACTGAATTAGGCATTAAAGATGACCCTCTCCTTGACATCGCCATGGAGCTTGAACGCATCGCCCTCCATGATGAGTATTTTATTGAAAAGAAACTCTATCCTAACGTCGATTTCTATTCTGGCATCACCCTAAAAGCTCTTGGCTTTCCTACCAATATGTTTACTGTTCTTTTTGCATAGAA	Bartonella sp.	KM030503.1	8e-72	0.98	0.7958	0	0	0	1	0	0	Yes	No
MI-TRES-361	GLTA		TGGGACCAGCTCATGGTGGCGCTAACGAAGCTTGCCTCAAAATGTTACAAGAGATCGGCACAGTTGATAAAATTCCTGAATTTGTGGCGCGCGCCAAAGACCGCCACGATCCATTCCGTCTTATGGGCTTCGGTCACCGCGTCTATAAAAATTACGACCCGCGGGCAAAAATCATGCAGCAAACCTGCCATGAAGTTTTGACTGAATTAGGCATTAAAGATGACCCTCTCCTTGACATCGCCATGGAGCTTGAACGCATCGCCCTCCATGATGAGTATTTTATTGAAAAGAAACTCTATCCTAACGTCGATTTCTATTCTGGCATCACCCTAAAAGCTCTTGGCTTTCCTACCAATATGTTTACTGTTCATTTTGCATA	Bartonella sp.	KM030503.1	4e-70	0.99	0.7931	0	0	0	1	0	0	Yes	No
								0.983852
