# Supplementary material for: Expanding our view of Bartonella and its hosts: Bartonella in nest ectoparasites and their migratory avian hosts
Source: Parasit Vectors. 2020 Jan 10;13:13. doi: 10.1186/s13071-020-3896-7 (PMC6954622; doi:10.1186/s13071-020-3896-7)
Supplement: Supplementary file 2 — Additional file 2: Table S2. Sequences obtained from GenBank and used in phylogenetic trees. [file 13071_2020_3896_MOESM2_ESM.xlsx]

## Sheet: Table S2
Additional file 2:Table S2. Sequences obtained from GenBank and used in phylogenetic trees in this study
16S rRNA
Accession number	Species
NR_029368.1	Bartonella doshiae
NR_029367.1	Bartonella taylorii
NR_029366.1	Bartonella grahamii
NR_146007.1	Bartonella fuyuanensis
NR_146006.1	Bartonella heixiaziensis
NR_116177.1	Bartonella coopersplainsensis
NR_116175.1	Bartonella rattaustraliani
NR_115254.1	Bartonella phoceensis
NR_113288.1	Bartonella acomydis
NR_113287.1	Bartonella pachyuromydis
NR 113286.1	Bartonella callosciuri
NR_113285.1	Bartonella jaculi
NR_025121.1	Bartonella bovis
NR_074354.2	Bartonella tribocorum
NR_147774.1	Bartonella apis
NR_102494.1	Bartonella australis
NR_137367.1	Bartonella ancashensis
NR_133031.1	Bartonella florencae
NR_116176.1	Bartonella queenslandensis
NR_115816.1	Bartonella australis
NR 029153.1	Bartonella_vinsonii
NR_025410.1	Bartonella schoenbuchensis
NR_025051.1	Bartonella birtlesii
NR_024932.1	Bartonella koehlerae
NR_118693.2	Bartonella quintana
NR_074203.1	Bartonella bacilliformis
NR_025889.1	Bartonella elizabethae
NR_125574.1	Bartonella senegalensis
NR_112791.1	Bartonella silvatica
NR_112790.1	Bartonella japonica
NR_037056.1	Bartonella vinsonii
NR_036961.1	Bartonella clarridgeiae
NR_036961.1	Bartonella clarridgeiae
NR_025278.1	Bartonella tribocorum
NR_025272.1	Bartonella alsatica
NR_025120.1	Bartonella capreoli
NR_119296	Bartonella bacilliformis
NR_115858.1	Bartonella rochalimae
NR_044743.1	Bartonella bacilliformis
NR_025736.1	Bartonella chomelii
NR_104902.1	Bartonella vinsonii
NR_044748.1	Bartonella quintana
NR_103935.2	Brucella suis
NR_074286.1	Brucella canis
NR_149245.1	Brucella vulpis
NR_133990.1	Brucella papionis
NR_114469.1	Brucella abortus
NR_043004.1	Brucella neotomae
NR_074146.1	Brucella ovis
NR_042461.1	Brucella suis
NR_074336.2	Brucella microti
NR_074111.1	Brucella melitensis
NR_116161.1	Brucella inopinata
NR_044652.1	Brucella canis
NR_042460.1544	Brucella abortus
NR_036772.1	Brucella ovis
NR_118257.1	Brucella melitensis
NR_043003.1	Brucella melitensis
NR_042549.1	Brucella microti
NR_042463.1	Brucella ceti
NR_042462.1	Brucella pinnipedialis
NR_148640.1	Mesorhizobium kowhaii
NR_148639.1	Mesorhizobium newzealandense
NR_148638.1	Mesorhizobium sophorae
NR_148637.1	Mesorhizobium waitakense
NR_148636.1	Mesorhizobium calcicola
NR_157679.1	Mesorhizobium prunaredense
NR_157678.1	Mesorhizobium delmotii
NR_152716.1	Mesorhizobium sediminum
NR_074209.1	Mesorhizobium opportunistum
NR_137373.1	Mesorhizobium cantuariense
NR_028901.1	Ochrobactrum grignonense
NR_115819.1	Ochrobactrum ciceri
NR_026039.1	Ochrobactrum intermedium
NR_115043.1	Ochrobactrum pituitosum
NR_028902.1	Ochrobactrum tritici
NR_146362.2	Ochrobactrum endophyticum
NR_074243.1	Ochrobactrum anthropi
NR_043184.1	Ochrobactrum cytisi
NR_042911.1	Ochrobactrum lupini
NR_117262.1	Ochrobactrum daejeonense
NR_116790.1	Rhizobium petrolearium
MF086644.1	Bartonella like sequence from Dermanyssus gallinae
MF086643.1	Bartonella like sequence from Dermanyssus gallinae
MF086640.1	Bartonella like sequence from Dermanyssus gallinae
MF086638.1	Bartonella like sequence from Dermanyssus gallinae
MF086637.1	Bartonella like sequence from Dermanyssus gallinae
MF086633.1	Bartonella like sequence from Dermanyssus gallinae
MF086620.1	Bartonella like sequence from Dermanyssus gallinae
MF086617.1	Bartonella like sequence from Dermanyssus gallinae
MF086616.1	Bartonella like sequence from Dermanyssus gallinae
MF086642.1	Bartonella like sequence from Dermanyssus gallinae
gltA
Accession number	Species
KX001762.1	Bartonella henselae
AJ439406.1	Bartonella henselae
KT327030.1	Bartonella tribocorum
KT327031.1	Bartonella tribocorum
MF105850.1	Bartonella tribocorum
AF293394.1	Bartonella bovis
KJ909850.1	Bartonella bovis
KJ909847.1	Bartonella bovis
KT327032.1	Bartonella elizabethae
KT327029.1	Bartonella elizabethae
U28072.1	Bartonella elizabethae
MF105859.1	Bartonella rattimassiliensis
MF105858.1	Bartonella rattimassiliensis
MF105857.1	Bartonella rattimassiliensis
DQ334256.1	Bartonella grahamii
AY584857.1	Bartonella grahamii
AY584856.1	Bartonella grahamii
DQ334256.1	Bartonella clarridgeiae
AY584857.1	Bartonella clarridgeiae
AY584856.1	Bartonella clarridgeiae
EU111802.1	Bartonella queenslandensis
EU111798.1	Bartonella queenslandensis
EU111801.1	Bartonella queenslandensis
AB292601.1	Bartonella bacilliformis
DQ452947.1	Bartonella bacilliformis
DQ452946.1	Bartonella bacilliformis
DQ334266.1	Bartonella vinsonii
DQ334265.1	Bartonella vinsonii
U28075.1	Bartonella vinsonii
AF050108.1	Bartonella washoeensis
AF440276.1	Bartonella washoeensis
AF440275.1	Bartonella washoeensis
HQ014627.1	Bartonella quintana
KY436605.1	Bartonella quintana
KY436604.1	Bartonella quintana
EU111803.1	Bartonella coopersplainsensis
MF105856.1	Bartonella coopersplainsensis
MF105854.1	Bartonella coopersplainsensis
DQ676488.1	Bartonella rochalimae
DQ676484.1	Bartonella rochalimae
DQ683195.1	Bartonella rochalimae
EF605280.1	Bartonella tamiae
GQ847921.1	Mesorhizobium hawassense
GQ847918.1	Mesorhizobium abyssinicae
GQ847911.1	Mesorhizobium shonense
LUAY01007724.1	Ochrobactrum anthropi
HM063988.1	Rhizobium_sp
EU488801.1	Rhizobium paranaense
EU488806.1	Rhizobium leucaenae
KT315731.2	Bartonella apis
