# Supplementary material for: Expanding our view of Bartonella and its hosts: Bartonella in nest ectoparasites and their migratory avian hosts
Source: Parasit Vectors. 2020 Jan 10;13:13. doi: 10.1186/s13071-020-3896-7 (PMC6954622; doi:10.1186/s13071-020-3896-7)
Supplement: Supplementary file 3 — Additional file 3: Table S3. BICc ranking of nucleotide substitution models for the 16S rRNA tree. [file 13071_2020_3896_MOESM3_ESM.xls]

## Sheet: Table S3
Additional file 3: Table S3. BICc ranking of nucleotide substitution models for the 16SrRNA tree
Model	#Param	BIC	AICc	lnL	Invariant	Gamma	R	Freq A	Freq T	Freq C	Freq G	A=>T	A=>C	A=>G	T=>A	T=>C	T=>G	C=>A	C=>T	C=>G	G=>A	G=>T	G=>C
K2+G+I	266	6666.93	4314.54	-1889.89	0.483282	0.512813	2.35514	0.25	0.25	0.25	0.25	0.04	0.04	0.18	0.04	0.18	0.04	0.04	0.18	0.04	0.18	0.04	0.04
T92+G	266	6677.42	4325.03	-1895.14	n/a	0.203388	2.31258	0.230609	0.230609	0.269391	0.269391	0.03	0.04	0.19	0.03	0.19	0.04	0.03	0.16	0.04	0.16	0.03	0.04
T92+G+I	267	6677.63	4316.42	-1889.82	0.481761	0.521042	2.33294	0.230609	0.230609	0.269391	0.269391	0.03	0.04	0.19	0.03	0.19	0.04	0.03	0.16	0.04	0.16	0.03	0.04
HKY+G	268	6678.35	4308.29	-1884.75	n/a	0.201185	2.40965	0.249261	0.211957	0.207492	0.331291	0.03	0.03	0.23	0.04	0.14	0.05	0.04	0.15	0.05	0.17	0.03	0.03
K2+G	265	6678.9	4335.35	-1901.31	n/a	0.203934	2.33508	0.25	0.25	0.25	0.25	0.04	0.04	0.18	0.04	0.18	0.04	0.04	0.18	0.04	0.18	0.04	0.04
HKY+G+I	269	6681.08	4302.2	-1880.69	0.48019	0.516656	2.42791	0.249261	0.211957	0.207492	0.331291	0.03	0.03	0.23	0.04	0.15	0.05	0.04	0.15	0.05	0.17	0.03	0.03
TN93+G+I	270	6691.88	4304.17	-1880.66	0.479773	0.517299	2.41367	0.249261	0.211957	0.207492	0.331291	0.03	0.03	0.23	0.04	0.15	0.05	0.04	0.15	0.05	0.17	0.03	0.03
TN93+G	269	6701.14	4322.25	-1890.72	n/a	0.203246	2.41022	0.249261	0.211957	0.207492	0.331291	0.03	0.03	0.23	0.04	0.15	0.05	0.04	0.15	0.05	0.17	0.03	0.03
K2+I	265	6711.22	4367.67	-1917.46	0.699467	n/a	2.26624	0.25	0.25	0.25	0.25	0.04	0.04	0.17	0.04	0.17	0.04	0.04	0.17	0.04	0.17	0.04	0.04
GTR+G+I	273	6713.26	4299.04	-1875.07	0.480933	0.529699	2.44457	0.249261	0.211957	0.207492	0.331291	0.06	0.02	0.23	0.07	0.15	0.03	0.03	0.15	0.04	0.17	0.02	0.03
T92+I	266	6720.19	4367.8	-1916.52	0.698667	n/a	2.25858	0.230609	0.230609	0.269391	0.269391	0.04	0.04	0.19	0.04	0.19	0.04	0.04	0.16	0.04	0.16	0.04	0.04
GTR+G	272	6721.95	4316.56	-1884.84	n/a	0.204059	2.42343	0.249261	0.211957	0.207492	0.331291	0.06	0.02	0.23	0.07	0.15	0.03	0.03	0.15	0.04	0.17	0.02	0.03
HKY+I	268	6725.58	4355.53	-1908.36	0.695571	n/a	2.33215	0.249261	0.211957	0.207492	0.331291	0.03	0.03	0.23	0.04	0.14	0.05	0.04	0.15	0.05	0.17	0.03	0.03
TN93+I	269	6736.3	4357.41	-1908.3	0.695275	n/a	2.31857	0.249261	0.211957	0.207492	0.331291	0.03	0.03	0.22	0.04	0.15	0.05	0.04	0.15	0.05	0.17	0.03	0.03
GTR+I	272	6755.84	4350.46	-1901.79	0.693737	n/a	2.33307	0.249261	0.211957	0.207492	0.331291	0.06	0.02	0.22	0.07	0.15	0.03	0.02	0.15	0.04	0.17	0.02	0.03
JC+G+I	265	6776.84	4433.29	-1950.28	0.485458	0.536558	0.5	0.25	0.25	0.25	0.25	0.08	0.08	0.08	0.08	0.08	0.08	0.08	0.08	0.08	0.08	0.08	0.08
JC+G	264	6790.93	4456.21	-1962.75	n/a	0.209818	0.5	0.25	0.25	0.25	0.25	0.08	0.08	0.08	0.08	0.08	0.08	0.08	0.08	0.08	0.08	0.08	0.08
JC+I	264	6821.62	4486.91	-1978.09	0.697936	n/a	0.5	0.25	0.25	0.25	0.25	0.08	0.08	0.08	0.08	0.08	0.08	0.08	0.08	0.08	0.08	0.08	0.08
K2	264	6926	4591.28	-2030.28	n/a	n/a	2.14872	0.25	0.25	0.25	0.25	0.04	0.04	0.17	0.04	0.17	0.04	0.04	0.17	0.04	0.17	0.04	0.04
T92	265	6956.97	4613.41	-2040.34	n/a	n/a	2.1503	0.230609	0.230609	0.269391	0.269391	0.04	0.04	0.18	0.04	0.18	0.04	0.04	0.16	0.04	0.16	0.04	0.04
HKY	267	6960.73	4599.51	-2031.37	n/a	n/a	2.14528	0.249261	0.211957	0.207492	0.331291	0.03	0.03	0.22	0.04	0.14	0.05	0.04	0.14	0.05	0.17	0.03	0.03
GTR	271	6964.06	4567.51	-2011.32	n/a	n/a	2.14962	0.249261	0.211957	0.207492	0.331291	0.06	0.02	0.2	0.08	0.16	0.04	0.03	0.17	0.04	0.15	0.02	0.03
TN93	268	6968.28	4598.23	-2029.71	n/a	n/a	2.1465	0.249261	0.211957	0.207492	0.331291	0.03	0.03	0.2	0.04	0.17	0.05	0.04	0.17	0.05	0.15	0.03	0.03
JC	263	7032.42	4706.53	-2088.92	n/a	n/a	0.5	0.25	0.25	0.25	0.25	0.08	0.08	0.08	0.08	0.08	0.08	0.08	0.08	0.08	0.08	0.08	0.08
