# Supplementary material for: Expanding our view of Bartonella and its hosts: Bartonella in nest ectoparasites and their migratory avian hosts
Source: Parasit Vectors. 2020 Jan 10;13:13. doi: 10.1186/s13071-020-3896-7 (PMC6954622; doi:10.1186/s13071-020-3896-7)
Supplement: Supplementary file 4 — Additional file 4: Table S4. BICc ranking of nucleotide substitution models for the gltA tree. [file 13071_2020_3896_MOESM4_ESM.xls]

## Sheet: Table S4
Additional file 4: Table S4. BICc ranking of nucleotide substitution models for the gLTA tree
Model	#Param	BIC	AICc	lnL	Invariant	Gamma	R	Freq A	Freq T	Freq C	Freq G	A=>T	A=>C	A=>G	T=>A	T=>C	T=>G	C=>A	C=>T	C=>G	G=>A	G=>T	G=>C
K2+G	105	5277.33	4510.01	-2149	n/a	0.371766	2.44213	0.25	0.25	0.25	0.25	0.04	0.04	0.18	0.04	0.18	0.04	0.04	0.18	0.04	0.18	0.04	0.04
T92+G	106	5285.4	4510.79	-2148.37	n/a	0.371986	2.53545	0.309674	0.309674	0.190326	0.190326	0.04	0.03	0.14	0.04	0.14	0.03	0.04	0.23	0.03	0.23	0.04	0.03
K2+G+I	106	5286.66	4512.05	-2149	0	0.371766	2.44214	0.25	0.25	0.25	0.25	0.04	0.04	0.18	0.04	0.18	0.04	0.04	0.18	0.04	0.18	0.04	0.04
T92+G+I	107	5293.9	4512.01	-2147.96	0	0.371552	2.53492	0.309674	0.309674	0.190326	0.190326	0.04	0.03	0.14	0.04	0.14	0.03	0.04	0.23	0.03	0.23	0.04	0.03
HKY+G	108	5299.56	4510.38	-2146.13	n/a	0.369819	2.58728	0.335618	0.283731	0.196066	0.184585	0.04	0.03	0.14	0.04	0.14	0.02	0.04	0.21	0.02	0.25	0.04	0.03
TN93+G	109	5302.35	4505.87	-2142.86	n/a	0.382444	2.54006	0.335618	0.283731	0.196066	0.184585	0.04	0.03	0.11	0.05	0.18	0.02	0.05	0.26	0.02	0.19	0.04	0.03
HKY+G+I	109	5308.42	4511.94	-2145.89	0	0.369566	2.58696	0.335618	0.283731	0.196066	0.184585	0.04	0.03	0.14	0.04	0.14	0.02	0.04	0.21	0.02	0.25	0.04	0.03
TN93+G+I	110	5311.44	4507.68	-2142.74	0.0336558	0.409357	2.54098	0.335618	0.283731	0.196066	0.184585	0.04	0.03	0.11	0.05	0.18	0.02	0.05	0.26	0.02	0.19	0.04	0.03
GTR+G	112	5320.2	4501.87	-2137.8	n/a	0.384027	2.52326	0.335618	0.283731	0.196066	0.184585	0.02	0.03	0.1	0.02	0.17	0.03	0.06	0.25	0.03	0.19	0.05	0.03
GTR+G+I	113	5329.13	4503.51	-2137.6	0.072571	0.446358	2.52396	0.335618	0.283731	0.196066	0.184585	0.02	0.03	0.1	0.02	0.17	0.03	0.06	0.25	0.03	0.19	0.05	0.03
K2+I	105	5406.71	4639.38	-2213.69	0.365996	n/a	2.11377	0.25	0.25	0.25	0.25	0.04	0.04	0.17	0.04	0.17	0.04	0.04	0.17	0.04	0.17	0.04	0.04
T92+I	106	5421.85	4647.24	-2216.6	0.363346	n/a	2.14677	0.309674	0.309674	0.190326	0.190326	0.05	0.03	0.13	0.05	0.13	0.03	0.05	0.22	0.03	0.22	0.05	0.03
TN93+I	109	5431.65	4635.17	-2207.51	0.360142	n/a	2.16992	0.335618	0.283731	0.196066	0.184585	0.04	0.03	0.09	0.05	0.18	0.03	0.05	0.26	0.03	0.17	0.04	0.03
HKY+I	108	5438.52	4649.34	-2215.61	0.363271	n/a	2.16067	0.335618	0.283731	0.196066	0.184585	0.04	0.03	0.13	0.05	0.14	0.03	0.05	0.2	0.03	0.23	0.04	0.03
JC+G	104	5445.44	4685.41	-2237.72	n/a	0.398271	0.5	0.25	0.25	0.25	0.25	0.08	0.08	0.08	0.08	0.08	0.08	0.08	0.08	0.08	0.08	0.08	0.08
GTR+I	112	5452.25	4633.92	-2203.82	0.358465	n/a	2.20584	0.335618	0.283731	0.196066	0.184585	0.03	0.04	0.09	0.03	0.18	0.04	0.06	0.25	0.03	0.17	0.05	0.03
JC+G+I	105	5454.94	4687.61	-2237.81	0	0.398343	0.5	0.25	0.25	0.25	0.25	0.08	0.08	0.08	0.08	0.08	0.08	0.08	0.08	0.08	0.08	0.08	0.08
JC+I	104	5576.67	4816.64	-2303.34	0.347841	n/a	0.5	0.25	0.25	0.25	0.25	0.08	0.08	0.08	0.08	0.08	0.08	0.08	0.08	0.08	0.08	0.08	0.08
K2	104	5609.27	4849.24	-2319.64	n/a	n/a	1.78901	0.25	0.25	0.25	0.25	0.04	0.04	0.16	0.04	0.16	0.04	0.04	0.16	0.04	0.16	0.04	0.04
T92	105	5627.28	4859.96	-2323.98	n/a	n/a	1.79388	0.309674	0.309674	0.190326	0.190326	0.05	0.03	0.12	0.05	0.12	0.03	0.05	0.2	0.03	0.2	0.05	0.03
TN93	108	5632.15	4842.96	-2312.42	n/a	n/a	1.81659	0.335618	0.283731	0.196066	0.184585	0.05	0.03	0.09	0.06	0.17	0.03	0.06	0.25	0.03	0.16	0.05	0.03
HKY	107	5645.72	4863.82	-2323.87	n/a	n/a	1.78765	0.335618	0.283731	0.196066	0.184585	0.05	0.03	0.12	0.06	0.13	0.03	0.06	0.19	0.03	0.22	0.05	0.03
GTR	111	5652	4840.95	-2308.36	n/a	n/a	1.82749	0.335618	0.283731	0.196066	0.184585	0.03	0.05	0.09	0.04	0.17	0.03	0.08	0.25	0.03	0.15	0.05	0.03
JC	103	5749.61	4996.86	-2394.47	n/a	n/a	0.5	0.25	0.25	0.25	0.25	0.08	0.08	0.08	0.08	0.08	0.08	0.08	0.08	0.08	0.08	0.08	0.08
